# Supplementary material for: Graphene Nanoplatelets as a Replacement for Carbon Black in Rubber Compounds
Source: Polymers (Basel). 2022 Mar 17;14(6):1204. doi: 10.3390/polym14061204 (PMC8949821; doi:10.3390/polym14061204)
Supplement: Supplementary file 1 [file polymers-14-01204-s001.zip]

Archive with 1 entries (1 files):
- polymers-1611723-supplementary.pdf
